# Supplementary material for: Anatomical and Metabolome Features of Haloxylon aphyllum and Haloxylon persicum Elucidate the Resilience against Gall-Forming Insects
Source: Int J Mol Sci. 2024 Apr 26;25(9):4738. doi: 10.3390/ijms25094738 (PMC11084765; doi:10.3390/ijms25094738)
Supplement: Supplementary file 1 [file ijms-25-04738-s001.zip]

Archive with 1 entries (1 files):
- ijms-2983098-supplementary.xlsx
