# Supplementary material for: Anatomical and Metabolome Features of Haloxylon aphyllum and Haloxylon persicum Elucidate the Resilience against Gall-Forming Insects
Source: Int J Mol Sci. 2024 Apr 26;25(9):4738. doi: 10.3390/ijms25094738 (PMC11084765; doi:10.3390/ijms25094738)
Supplement: Supplementary file 1 [file ijms-25-04738-s001.zip › ijms-2983098-supplementary.xlsx]

## Sheet: H. aphyllum_ctrl
TIC: s_43.D\data.ms
s_43
												Content, %
Peak #	Ret Time	S41	S45	S47		Id prob, %						mean	SD
1	13.645	28867913	46363416	33153325	N,N-Dimethylglycine	80		20.7143	24.9566	17.8035		21.1581	3.59713
2	19.977	4.66863e+06	5424665	6.79695e+06	2-Methoxy-4-vinylphenol	78		3.35	2.92	3.65		3.30667	0.366924
3	24.191	11299828	14825768	1.61014e+07	Sucrose	66		8.10825	7.98045	8.64653		8.24507	0.353495
4	26.792	820101	751687	624846	Ethanol, 2-(9-octadecenyloxy)-, (Z)-	68		0.588467	0.40462	0.335546		0.442878	0.130729
5	29.676	6458142	8559606	10106299	Hexadecanoic acid, methyl ester	87		4.63407	4.60748	5.42714		4.88956	0.465743
6	30.847	12598292	18146645	19351629	Hexadecanoic acid	75		9.03996	9.76801	10.3919		9.7333	0.676652
7	33.195	2209607	2945410	3401521	9-Octadecenoic acid, methyl ester, (E)-	73		1.58551	1.58546	1.82664		1.66587	0.139227
8	33.357	4892283	5846660	6369321	9,12-Octadecadienoic acid (Z,Z)-, methyl ester	81		3.51048	3.14715	3.42036		3.35933	0.189197
9	33.73	8000793	10492691	11162456	9,12,15-Octadecatrienoic acid, methyl ester, (Z,Z,Z)-	84		5.74101	5.64803	5.9943		5.79445	0.179215
10	34.808	3327012	4505347	4610937	9,12,15-Octadecatrienoic acid, ethyl ester, (Z,Z,Z)-	63		2.38731	2.42515	2.4761		2.42952	0.044554
11	34.954	12389506	16306889	16939139	9,12,15-Octadecatrienoic acid, 2,3-dihydroxypropyl ester, (Z,Z,Z)-	61		8.89015	8.77771	9.09641		8.92142	0.161638
12	45.881	2542199	3042199	2779207	Hexadecanoic acid, octadecyl ester	65		1.82417	1.63756	1.49245		1.65139	0.166291
13	50.171	16527008	25457769	23104447	Vitamin E	81		11.859	13.7035	12.4072		12.6566	0.94716
14	53.556	22454520	29107180	35407816	γ-Sitosterol	66		16.1123	15.6679	19.0142		16.9315	1.81733

## Sheet: H. aphyllum_damaged
TIC: s_37.D\data.ms
s_37
												Content, %
Peak #	Ret Time	S37	S39	S43		Id prob, %						mean	SD
1	12.895	41374398	78332860	53839660	N,N-Dimethylglycine	77		14.9844	22.2361	19.114		18.7782	3.63749
2	19.992	4643103	5623059	4870195	2-Methoxy-4-vinylphenol	73		1.68158	1.5962	1.729		1.66893	0.0672964
3	24.182	10086769	10626181	10026291	Sucrose	63		3.65309	3.01642	3.5595		3.40967	0.343762
4	26.797	1115847	1094082	1403521	Ethanol, 2-(9-octadecenyloxy)-, (Z)-	65		0.404123	0.310574	0.498273		0.404323	0.0938496
5	29.683	5178662	5861656	6258855	Hexadecanoic acid, methyl ester	72		1.87554	1.66393	2.222		1.92049	0.281734
6	30.852	15813252	17510904	18187260	Hexadecanoic acid	77		5.72703	4.97077	6.45677		5.71819	0.743041
7	33.202	1625363	2794796	2316763	8-Octadecenoic acid, methyl ester	67		0.588652	0.793351	0.822489		0.734831	0.12743
8	33.365	3803299	5554557	5265024	12-Octadecadienoic acid (Z,Z)-, methyl ester	74		1.37743	1.57676	1.86917		1.60778	0.247335
9	33.739	6577996	8685273	8468907	9,12,15-Octadecatrienoic acid, methyl ester, (Z,Z,Z)-	86		2.38233	2.46546	3.0066		2.61813	0.338982
10	34.816	2847085	3719004	2798118	9,12,15-Octadecatrienoic acid, ethyl ester, (Z,Z,Z)-	64		1.03112	1.0557	0.993378		1.02673	0.0313934
11	34.944	14779145	15099888	12555029	9,12,15-Octadecatrienoic acid, 2,3-dihydroxypropyl ester, (Z,Z,Z)-	65		5.35252	4.28636	4.45724		4.69871	0.572625
12	44.468	2537094	2804372	2718446	Squalene	63		0.918851	0.796069	0.965093		0.893338	0.0873524
13	49.612	32503662	34760195	24673151	Olean-12-en-28-oic acid, 2,3,23-trihydroxy-, methyl ester, (2α,3β,4α)-	60		11.7717	9.86728	8.75937		10.1328	1.52364
14	50.177	21947840	29870058	26004180	Vitamin E	75		7.94878	8.47913	9.23191		8.55327	0.644771
15	51.223	71947224	82261336	73259999	Olean-12-en-28-oic acid, 3-(acetyloxy)-, methyl ester, (3β)-	66		26.0569	23.3513	26.0085		25.1389	1.5483
16	53.563	38557948	49199090	40174228	γ-Sitosterol	64		13.9644	13.966	14.2625		14.0643	0.171649

## Sheet: H. persicum_ctrl
TIC: s_55.D\data.ms
s_55
												Content, %
Peak #	Ret Time	S49	S57	S59		Id prob, %						mean	SD
1	13.155	25794716	31856260	28926087	N,N-Dimethylglycine	78		7.28473	7.30013	7.03195		7.20561	0.150586
2	19.951	14506709	19063968	16795851	2-Methoxy-4-vinylphenol	86		4.09687	4.36867	4.08308		4.18287	0.161053
3	24.168	6697826	7687018	8707452	Sucrose	67		1.89155	1.76155	2.11679		1.92329	0.179736
4	25.14	12083315	17023217	14029322	Benzeneacetonitrile, 4-hydroxy-	79		3.41247	3.90102	3.41054		3.57467	0.282621
5	25.338	38358266	41378647	45423605	β-D-Glucopyranose, 1,6-anhydro-	70		10.8328	9.48227	11.0425		10.4525	0.846791
6	26.781	3504077	3780145	3719096	Phytol, acetate	80		0.989593	0.866252	0.904115		0.919987	0.0631836
7	29.665	10056685	10977989	12700671	Hexadecanoic acid, methyl ester	86		2.84013	2.5157	3.08754		2.81446	0.286784
8	30.815	18359959	25918849	21581587	Hexadecanoic acid	81		5.18507	5.93952	5.2465		5.45703	0.418979
9	33.05	24748556	31850902	25712860	Phytol	86		6.98929	7.29891	6.25081		6.84633	0.53847
10	33.184	7108629	10647455	7541150	9-Octadecenoic acid, methyl ester, (E)-	78		2.00756	2.43995	1.83326		2.09359	0.312364
11	33.35	11157715	13124681	14329736	9,12-Octadecadienoic acid (Z,Z)-, methyl ester	85		3.15107	3.00763	3.48357		3.21409	0.244146
12	34.527	8931515	6466303	7512808	9,12-Octadecadienoic acid (Z,Z)-	63		2.52237	1.48181	1.82637		1.94351	0.530078
13	34.899	15382631	20932191	18485079	9,12,15-Octadecatrienoic acid, (Z,Z,Z)-	72		4.34424	4.79679	4.49374		4.54492	0.230577
14	44.456	8957996	11273119	11398905	Squalene	81		2.52984	2.58333	2.77108		2.62809	0.126693
15	49.584	59021679	78819341	67529371	Olean-12-en-28-oic acid, 3-oxo-, methyl ester	74		16.6684	18.0621	16.4164		17.049	0.886396
16	50.166	17090410	20383559	22513975	Vitamin E	80		4.82653	4.67107	5.47316		4.99025	0.425374
17	52.406	24100862	26067537	29254992	Olean-12-en-28-oic acid, 3-(acetyloxy)-, methyl ester, (3β)-	80		6.80637	5.9736	7.11191		6.63063	0.589154
18	52.926	32352705	37740031	41270789	Olean-12-en-28-oic acid, 3-oxo-, methyl ester	73		9.13679	8.64845	10.033		9.27273	0.702193
19	53.548	17098803	19438036	20083745	γ-Sitosterol	64		4.8289	4.45439	4.88237		4.72189	0.233198

## Sheet: H. persicum_damaged
TIC: s_49.D\data.ms
s_49
												Content, %
Peak #	Ret Time	S55	S51	S53		Id prob, %						mean	SD
2	19.944	14039446	12055501	17224572	2-Methoxy-4-vinylphenol	86		5.18967	5.90157	5.60323		5.56482	0.357499
3	22.817	4288767	2976046	4188512	Benzeneacetonitrile, 4-methoxy-	65		1.58534	1.45687	1.36254		1.46825	0.111834
4	24.221	6823063	5628894	7893197	Sucrose	67		2.52214	2.75553	2.56769		2.61512	0.123713
5	25.089	11104411	8518504	11391861	Benzeneacetonitrile, 4-hydroxy-	82		4.10474	4.17009	3.70582		3.99355	0.251313
6	25.344	25451172	20370666	25855202	β-D-Glucopyranose, 1,6-anhydro-	75		9.408	9.97211	8.41081		9.26364	0.790601
7	29.662	9874011	10937513	12799029	Hexadecanoic acid, methyl ester	87		3.64992	5.35427	4.16358		4.38926	0.874302
8	33.044	17201458	14730867	19896889	Phytol	88		6.3585	7.21125	6.47254		6.68076	0.462936
9	33.184	5697070	7552130	8317521	9-Octadecenoic acid, methyl ester, (E)-	74		2.10592	3.69702	2.70572		2.83622	0.803537
10	33.348	10661553	10220119	14599752	9,12-Octadecadienoic acid (Z,Z)-, methyl ester	87		3.94103	5.00309	4.74936		4.56449	0.554636
11	33.72	12608630	12065744	18521037	9,12,15-Octadecatrienoic acid, methyl ester, (Z,Z,Z)-	85		4.66077	5.90658	6.02497		5.53077	0.755768
12	34.429	3058145	3326186	5928697	Linoleic acid ethyl ester	62		1.13044	1.62828	1.92863		1.56245	0.403146
13	34.524	7346407	6233701	10111839	Ethanol, 2-(9,12-octadecadienyloxy)-, (Z,Z)-	66		2.71559	3.0516	3.28942		3.01887	0.288312
14	34.801	3976668	3086200	5109485	9,12,15-Octadecatrienoic acid, ethyl ester, (Z,Z,Z)-	63		1.46997	1.5108	1.66214		1.54764	0.101241
15	34.896	13759236	10171486	19228821	9,12,15-Octadecatrienoic acid, (Z,Z,Z)-	66		5.08609	4.97928	6.25522		5.4402	0.707847
16	44.454	8323362	7044091	9580145	Squalene	80		3.07672	3.44832	3.11646		3.21383	0.204037
17	49.494	14433848	9324002	12913077	β-Sitosterol acetate	64		5.33546	4.56441	4.20068		4.70018	0.579446
18	50.165	15937064	11142714	18655926	Vitamin E	71		5.89112	5.45473	6.06885		5.8049	0.316011
19	52.578	21188670	19994359	27086645	Stigmasterol	61		7.83237	9.7879	8.8114		8.81056	0.977763
20	53.543	19191728	14606985	22507270	γ-Sitosterol	68		7.09421	7.1506	7.32171		7.18884	0.118474
